# Supplementary material for: A new synonym of the Neotropical parasitoid wasp genus Notiospathius (Braconidae, Doryctinae), with redescription of two species and description of five new species from Brazil
Source: Zookeys. 2011 Aug 11;(122):71–90. doi: 10.3897/zookeys.122.1243 (PMC3187670; doi:10.3897/zookeys.122.1243)
Supplement: XML Treatment for Notiospathius atra [file zookeys.122.1243-treatment1.xml]

<!DOCTYPE tp:taxon-treatment
  PUBLIC "-//TaxonX//DTD Taxonomic Treatment Publishing DTD v0 20100105//EN" "tax-treatment-NSO.dtd">
<tp:taxon-treatment xmlns:tp="http://www.plazi.org/taxpub"><tp:treatment-meta><mixed-citation publication-type="journal"><person-group><name><surname>De Jesús-Bonilla</surname><given-names>Vladimir Salvador</given-names></name><name><surname>Nunes</surname><given-names>Juliano F.</given-names></name><name><surname>Penteado-Dias</surname><given-names>Angélica M.</given-names></name><name><surname>Csösz</surname><given-names>Sándor</given-names></name><name><surname>Zaldívar-Riverón</surname><given-names>Alejandro</given-names></name></person-group><article-title>A new synonym of the Neotropical parasitoid wasp genus <italic>Notiospathius</italic> (Braconidae, Doryctinae), with redescription of two species and description of five new species from Brazil</article-title><source>Zookeys</source><day>11</day><month>8</month><year>2011</year><volume>2011</volume><issue>122</issue><fpage>71</fpage><lpage>90</lpage><pub-id pub-id-type="doi">10.3897/zookeys.122.1243</pub-id></mixed-citation></tp:treatment-meta><tp:nomenclature><tp:taxon-name>
                      <tp:taxon-name-part taxon-name-part-type="genus">Notiospathius</tp:taxon-name-part>
                      <tp:taxon-name-part taxon-name-part-type="species">atra</tp:taxon-name-part>
                      <object-id xmlns:xlink="http://www.w3.org/1999/xlink" xlink:type="simple">urn:lsid:zoobank.org:act:38C6BAEC-2C24-40CF-89F7-766D8DEBB3D7</object-id>
                      <object-id xmlns:xlink="http://www.w3.org/1999/xlink" xlink:type="simple">http://species-id.net/wiki/Notiospathius_atra</object-id>
                    </tp:taxon-name><tp:taxon-authority>De Jesús-Bonilla, Nunes, Penteado-Dias, Zaldívar-Riverón</tp:taxon-authority><tp:taxon-status xmlns:xlink="http://www.w3.org/1999/xlink" xlink:type="simple">sp. n.</tp:taxon-status><xref ref-type="fig" rid="F1">Figs 1A–F</xref></tp:nomenclature><tp:treatment-sec sec-type="Diagnosis"><title>Diagnosis.</title><p>This speciesdiffers from other described Brazilian species of <italic><tp:taxon-name>Notiospathius</tp:taxon-name></italic> by having the following combination of features: (1) fourth median tergite coriaceous basally (smooth in <italic><tp:taxon-name>Notiospathius caudatus</tp:taxon-name></italic>, <italic><tp:taxon-name>Notiospathius diversus</tp:taxon-name></italic>, <italic><tp:taxon-name>Notiospathius leucacrocera</tp:taxon-name></italic> and <italic><tp:taxon-name>Notiospathius novateutoniae</tp:taxon-name></italic> sp. n., smooth to rugose basally in<italic><tp:taxon-name>Notiospathius sulcatus</tp:taxon-name></italic>sp. n., costate on basal half, smooth on apical half in <italic><tp:taxon-name>Notiospathius xanthofasciatus</tp:taxon-name></italic> sp. n., costate basolaterally in <italic><tp:taxon-name>Notiospathius johnlennoni</tp:taxon-name></italic> sp. n.), (2) scutellar disc coriaceous-granulate (<xref ref-type="fig" rid="F1">Fig. 1C</xref>) (coriaceous in <italic><tp:taxon-name>Notiospathius diversus</tp:taxon-name></italic> and <italic><tp:taxon-name>Notiospathius novateutoniae</tp:taxon-name></italic> sp. n., <!--PageBreak-->coriaceous-rugose in <italic><tp:taxon-name>Notiospathius xanthofasciatus</tp:taxon-name></italic> sp. n., smooth in <italic><tp:taxon-name>Notiospathius caudatus</tp:taxon-name></italic>, N<italic>. johnlennoni</italic> sp. n., <italic><tp:taxon-name>Notiospathius leucacrocera</tp:taxon-name></italic>, and <italic><tp:taxon-name>Notiospathius sulcatus</tp:taxon-name></italic>sp. n.), and (3) hind coxa with distinct tubercle at base (<xref ref-type="fig" rid="F1">Fig. 1E</xref>) (also present in <italic><tp:taxon-name>Notiospathius diversus</tp:taxon-name></italic>, <italic><tp:taxon-name>Notiospathius novateutoniae</tp:taxon-name></italic> sp. n., and<italic><tp:taxon-name>Notiospathius xanthofasciatus</tp:taxon-name></italic> sp. n.).</p></tp:treatment-sec><tp:treatment-sec sec-type="Description"><title>Description.</title><p>Female. <italic>Colour</italic>: Head dark brown to black, pedicel light brown to honey yellow; flagellomeres brown; palpi yellow. Mesosoma and first three metasomal terga black, remaining terga brown except the last one, which is light brown. Ovipositor and sheaths dark brown to black. Fore and middle femora and tibia brown, trochanter and trochantellus yellow, coxae light brown; hind coxa dark brown, trochanter and trochantellus yellow, femur and tibia brown, turning yellow at base; tarsi brown. Wings dusky, veins and stigma brown, tegula dark brown. <italic>Body length</italic>: 5.8 mm (lateral view), ovipositor 6.0 mm. <italic>Head</italic>: Clypeus granulate, face and frons striate-rugose, face with smooth area in the middle, vertex striate to striate-rugose, temple striate, gena smooth (<xref ref-type="fig" rid="F1">Fig. 1A, B</xref>); eye 1.1 times higher than wide (lateral view); malar space 0.4 times eye height (lateral view); temple 0.4 times eye width (dorsal view); hypoclypeal depression elliptic; ocular-ocellar distance 2.4 times diameter of lateral ocellus; length of scape 1.5 times its width (frontal view); antenna with 31 flagellomeres. <italic>Mesosoma</italic>: Length of mesosoma twice its maximum height; pronotum laterally costate-rugose, pronotal groove wide and scrobiculate, propleuron costate on anterior half, finely coriaceous on posterior half; lateral mesoscutal lobes coriaceous, slightly rugose laterally, median mesoscutal lobe coriaceous, rugose posteriorly (<xref ref-type="fig" rid="F1">Fig. 1C</xref>); notauli scrobiculate, meeting before scutellum at middle of mesoscutum in a large, longitudinally rugose area; scutellar disc coriaceous on anterior half, granulate on posterior half (<xref ref-type="fig" rid="F1">Fig. 1C</xref>); mesopleural sulcus surrounding mesopleuron strongly scrobiculate, mesopleuron coriacoeus medially and ventrally (<xref ref-type="fig" rid="F1">Fig. 1B</xref>); precoxal sulcus wide, scrobiculate, as long as mesopleuron; venter of mesosoma coriaceous; propodeum and metapleuron rugose-areolate, propodeum with slightly indicated median longitudinal carina running to basal half; apical lateral corners without distinct tubercles, spines over hind coxa indistinct. <italic>Wings</italic>: Fore wing length 3.8 times its maximum width, length of pterostigma 3.8 times its maximum width, vein r 0.22 length of vein 3RSa, vein m-cu reaching first submarginal cell before vein 2RS, vein 1cu-a distinctly postfurcal to vein 1M; hind wing vein M+CU 0.5 times length of vein 1M. <italic>Legs</italic>: Middle and hind femora coriaceous, hind coxa coriaceous ventrally, slightly coriaceous-rugose dorsally with distinct tubercle at base (<xref ref-type="fig" rid="F1">Fig. 1E</xref>); middle tibia with a row of at least seven spines (<xref ref-type="fig" rid="F1">Fig. 1F</xref>). <italic>Metasoma</italic>: First metasomal median tergite rugose to costate-rugose, length 1.9–2.1 times its apical width (dorsal view) (<xref ref-type="fig" rid="F1">Fig. 1D</xref>); basal sternal plate (acrosternite) about 0.5 times length of tergum; second and third median tergites costate with rugose microsculpture (<xref ref-type="fig" rid="F1">Fig. 1D</xref>); suture between second and third median tergites distinct and sinuate; fourth median tergite coriaceous basolaterally, remaining area smooth and polished; remaining median tergites smooth and polished; ovipositor about 1.9 times length of metasoma.</p><p>Male. Unknown.</p><p>Variation. Females: <italic>Body length</italic>: 4.7–5.8 mm (lateral view), ovipositor 4.7–6.0 mm. <italic>Head:</italic> Eye 1.0–1.2 times higher than wide (lateral view); malar space 0.3–0.5 times eye height (lateral view); antenna with 27–33 flagellomeres. <italic>Wings</italic>: Fore wing length 3.5–4.0 times its maximum width, length of pterostigma 3.6–3.8 times its<!--PageBreak--> maximum width. <italic>Metasoma</italic>: length of first metasomal median tergite 1.9–2.1 times its apical width (dorsal view); ovipositor about 1.9–2.0 times length of metasoma.</p><fig id="F1" position="float" orientation="portrait"><label>Figure 1.</label><caption><p><italic><tp:taxon-name>Notiospathius atra</tp:taxon-name></italic> sp. n.: <bold>A</bold> head, frontal view <bold>B</bold> mesosoma and head, lateral view <bold>C</bold> mesoscutum, dorsal view <bold>D</bold> metasomal median tergites 1-3, dorsal view <bold>E</bold> hind coxa lateral view <bold>F</bold> middle leg with row of spines.</p></caption><graphic xmlns:xlink="http://www.w3.org/1999/xlink" xlink:href="ZooKeys-122-071-g001.jpg" position="float" orientation="portrait" xlink:type="simple"/></fig></tp:treatment-sec><tp:treatment-sec sec-type="Holotype"><title>Holotype.</title><p>Female (NHML). “Brasil, Nova Teutonia, <named-content xmlns:xlink="http://www.w3.org/1999/xlink" content-type="dwc:verbatimCoordinates" xlink:type="simple">27°11'S, 52°23'W</named-content>; 22-XI-1940; Fritz Plaumann coll, B. M. 1957-341”.</p></tp:treatment-sec><tp:treatment-sec sec-type="Paratypes"><title>Paratypes.</title><p>Four females (NHML, CNIN-UNAM). Same data as holotype.</p></tp:treatment-sec><tp:treatment-sec sec-type="Biology"><title>Biology.</title><p>Unknown.</p></tp:treatment-sec><tp:treatment-sec sec-type="Etymology"><title>Etymology.</title><p>From the Latin <italic>atra</italic>, meaning dark or black, due to the dark body colour of the species.</p></tp:treatment-sec></tp:taxon-treatment>
