# Supplementary material for: A new synonym of the Neotropical parasitoid wasp genus Notiospathius (Braconidae, Doryctinae), with redescription of two species and description of five new species from Brazil
Source: Zookeys. 2011 Aug 11;(122):71–90. doi: 10.3897/zookeys.122.1243 (PMC3187670; doi:10.3897/zookeys.122.1243)
Supplement: XML Treatment for Notiospathius caudatus [file zookeys.122.1243-treatment2.xml]

<!DOCTYPE tp:taxon-treatment
  PUBLIC "-//TaxonX//DTD Taxonomic Treatment Publishing DTD v0 20100105//EN" "tax-treatment-NSO.dtd">
<tp:taxon-treatment xmlns:tp="http://www.plazi.org/taxpub"><tp:treatment-meta><mixed-citation publication-type="journal"><person-group><name><surname>De Jesús-Bonilla</surname><given-names>Vladimir Salvador</given-names></name><name><surname>Nunes</surname><given-names>Juliano F.</given-names></name><name><surname>Penteado-Dias</surname><given-names>Angélica M.</given-names></name><name><surname>Csösz</surname><given-names>Sándor</given-names></name><name><surname>Zaldívar-Riverón</surname><given-names>Alejandro</given-names></name></person-group><article-title>A new synonym of the Neotropical parasitoid wasp genus <italic>Notiospathius</italic> (Braconidae, Doryctinae), with redescription of two species and description of five new species from Brazil</article-title><source>Zookeys</source><day>11</day><month>8</month><year>2011</year><volume>2011</volume><issue>122</issue><fpage>71</fpage><lpage>90</lpage><pub-id pub-id-type="doi">10.3897/zookeys.122.1243</pub-id></mixed-citation></tp:treatment-meta><tp:nomenclature><tp:taxon-name>
                      <tp:taxon-name-part taxon-name-part-type="genus">Notiospathius</tp:taxon-name-part>
                      <tp:taxon-name-part taxon-name-part-type="species">caudatus</tp:taxon-name-part>
                      <object-id xmlns:xlink="http://www.w3.org/1999/xlink" xlink:type="simple">http://species-id.net/wiki/Notiospathius_caudatus</object-id>
                    </tp:taxon-name><tp:taxon-authority>(Szépligeti)</tp:taxon-authority><xref ref-type="fig" rid="F2">Figs 2A, B</xref><tp:nomenclature-citation-list><tp:nomenclature-citation><tp:taxon-name>Psenobolus caudatus</tp:taxon-name><comment>Szépligeti, 1902</comment></tp:nomenclature-citation><tp:nomenclature-citation><tp:taxon-name>Notiospathius caudatus</tp:taxon-name><comment>Matthews &amp; Marsh, 1973</comment></tp:nomenclature-citation></tp:nomenclature-citation-list></tp:nomenclature><tp:treatment-sec sec-type="Diagnosis"><title>Diagnosis.</title><p>This species differs from the remaining described Brazilian species of <italic><tp:taxon-name>Notiospathius</tp:taxon-name></italic> by having the following combination of features: (1) vertex striate (striate in <italic><tp:taxon-name>Notiospathius johnlennoni</tp:taxon-name></italic> sp. n.and <italic><tp:taxon-name>Notiospathius leucacrocera</tp:taxon-name></italic>, striate to striate-rugose in <italic><tp:taxon-name>Notiospathius atra</tp:taxon-name></italic>, rugose or striate-rugose in <italic><tp:taxon-name>Notiospathius diversus</tp:taxon-name></italic>, <italic><tp:taxon-name>Notiospathius novateutoniae</tp:taxon-name></italic> sp. n., <italic><tp:taxon-name>Notiospathius sulcatus</tp:taxon-name></italic> sp. n. and <italic><tp:taxon-name>Notiospathius xanthofasciatus</tp:taxon-name></italic> sp. n.), (2) scutellar disc smooth (<xref ref-type="fig" rid="F2">Fig. 2B</xref>) (see <italic><tp:taxon-name>Notiospathius atra</tp:taxon-name></italic> diagnosis for character states of remaining species), (3) mesoscutal lobes coriaceous, transversally costate laterally (completely coriaceous in <italic><tp:taxon-name>Notiospathius leucacrocera</tp:taxon-name></italic>, with rugose areas in <italic><tp:taxon-name>Notiospathius atra</tp:taxon-name></italic>, <italic><tp:taxon-name>Notiospathius diversus</tp:taxon-name></italic>, <italic><tp:taxon-name>Notiospathius johnlennoni</tp:taxon-name></italic> sp. n., <italic><tp:taxon-name>Notiospathius novateutoniae</tp:taxon-name></italic> sp. n., <italic><tp:taxon-name>Notiospathius sulcatus</tp:taxon-name></italic> sp. n. and <italic><tp:taxon-name>Notiospathius xanthofasciatus</tp:taxon-name></italic> sp. n.), and (4) three first metasomal median tergites sculptured (only first two metasomal median tergites sculptured in <italic><tp:taxon-name>Notiospathius diversus</tp:taxon-name></italic>).</p></tp:treatment-sec><tp:treatment-sec sec-type="Description"><title>Description.</title><p>Female. <italic>Colour</italic>: Head brown, scape and pedicel light brown; flagellomeres brown; palpi yellow. Mesosoma and first metasomal tergum black, remaining terga brown. Ovipositor and sheaths brown. Fore and middle coxae and basal third of femora light brown, trochanter and trochantellus pale yellow, apical two thirds of femora, tibiae and tarsi brown; hind coxa dark brown to black, trochanter and trochantellus pale yellow, femur brown, basal third of tibia light brown, turning brown apically, tarsi brown. Wings dusky, veins and stigma brown, tegula brown. <italic>Body length</italic>: 5.1 mm (lateral view), ovipositor 5.4 mm. <italic>Head</italic>: Clypeus transversally costate, face striate-rugose, frons and vertex striate, temple smooth, gena smooth; eye 1.2 times higher than wide (lateral view); malar space 0.4 times eye height (lateral view); temple 0.4 times eye width (dorsal view); hypoclypeal depression elliptic; ocular-ocellar distance 2.2 times diameter of lateral ocellus; length of scape 1.3 times its width (frontal view); antennae broken, 18–20 flagellomeres remaining. <italic>Mesosoma</italic>: Length of mesosoma 1.8 times its maximum height; pronotum laterally costate, pronotal groove wide and scrobiculate, propleuron costate on anterior half, smooth on posterior half; mesoscutal lobes coriaceous, transversally costate laterally, median mesoscutal lobe costate-rugose posteriorly (<xref ref-type="fig" rid="F2">Fig. 2B</xref>); notauli wide, deep and scrobiculate, not meeting before scutellum, finishing in a large longitudinally costate-rugose area; scutellar disc smooth (<xref ref-type="fig" rid="F2">Fig. 2B</xref>); mesopleuron porcate dorsally, coriaceous-rugose medially and ventrally; precoxal sulcus wide, scrobiculate, as long as mesopleuron (<xref ref-type="fig" rid="F2">Fig. 2A</xref>); venter of mesosoma slightly coriaceous; propodeum and metapleuron rugose, with a series of longitudinal carinae (<xref ref-type="fig" rid="F2">Fig. 2B</xref>), apical lateral corners without distinct tubercles, spines over hind coxa indistinct. <italic>Wings</italic>: Fore wing length 4.0 times its maximum width, length of pterostigma 4.0 times its maximum<!--PageBreak--> width, vein r 0.2 times length of vein 3RSa, vein m-cu interstitial to vein 2RS, vein 1cu-a interstitial to vein 1M; hind wing vein M +CU 0.4 times length of vein 1M. <italic>Legs</italic>: Middle and hind femora smooth to slightly coriaceous, hind coxa coriaceous ventrally, costate dorsally, without distinct tubercle at base; middle tibia with a row of at least six spines. <italic>Metasoma</italic>: First metasomal median tergite costate-rugose with coriaceous microsculpture; length 3.2 times its apical width (dorsal view); basal sternal plate (acrosternite) about 0.6 times length of tergum; second median tergite costate with rugose microsculpture; suture between second and third median tergites distinct and not sinuate; third median tergite costate with rugose microsculpture basally, remaining area smooth and polished; remaining median tergites smooth and polished; ovipositor about 2.0 times length of metasoma.</p><p>Male. Unknown.</p><fig id="F2" position="float" orientation="portrait"><label>Figure 2.</label><caption><p><italic><tp:taxon-name>Notiospathius caudatus</tp:taxon-name></italic>: <bold>A</bold> mesosoma, lateral view <bold>B</bold> Head and mesosoma, dorsal view; <italic><tp:taxon-name>Notiospathius diversus</tp:taxon-name></italic>: <bold>C</bold> mesosoma, lateral view <bold>D</bold> head and mesoscutum, dorsal view.</p></caption><graphic xmlns:xlink="http://www.w3.org/1999/xlink" xlink:href="ZooKeys-122-071-g002.jpg" position="float" orientation="portrait" xlink:type="simple"/></fig></tp:treatment-sec><tp:treatment-sec sec-type="Holotype"><title>Holotype.</title><p>Female <bold>(</bold>HNHM). <bold>“</bold>Fonteboa, Brasil. Hym. Typ. No. 1605, Museum Budapest.”</p></tp:treatment-sec><tp:treatment-sec sec-type="Biology"><title>Biology.</title><p>Unknown.</p></tp:treatment-sec></tp:taxon-treatment>
