# Supplementary material for: A new synonym of the Neotropical parasitoid wasp genus Notiospathius (Braconidae, Doryctinae), with redescription of two species and description of five new species from Brazil
Source: Zookeys. 2011 Aug 11;(122):71–90. doi: 10.3897/zookeys.122.1243 (PMC3187670; doi:10.3897/zookeys.122.1243)
Supplement: XML Treatment for Notiospathius diversus [file zookeys.122.1243-treatment3.xml]

<!DOCTYPE tp:taxon-treatment
  PUBLIC "-//TaxonX//DTD Taxonomic Treatment Publishing DTD v0 20100105//EN" "tax-treatment-NSO.dtd">
<tp:taxon-treatment xmlns:tp="http://www.plazi.org/taxpub"><tp:treatment-meta><mixed-citation publication-type="journal"><person-group><name><surname>De Jesús-Bonilla</surname><given-names>Vladimir Salvador</given-names></name><name><surname>Nunes</surname><given-names>Juliano F.</given-names></name><name><surname>Penteado-Dias</surname><given-names>Angélica M.</given-names></name><name><surname>Csösz</surname><given-names>Sándor</given-names></name><name><surname>Zaldívar-Riverón</surname><given-names>Alejandro</given-names></name></person-group><article-title>A new synonym of the Neotropical parasitoid wasp genus <italic>Notiospathius</italic> (Braconidae, Doryctinae), with redescription of two species and description of five new species from Brazil</article-title><source>Zookeys</source><day>11</day><month>8</month><year>2011</year><volume>2011</volume><issue>122</issue><fpage>71</fpage><lpage>90</lpage><pub-id pub-id-type="doi">10.3897/zookeys.122.1243</pub-id></mixed-citation></tp:treatment-meta><tp:nomenclature><tp:taxon-name>
                    	<tp:taxon-name-part taxon-name-part-type="genus">Notiospathius</tp:taxon-name-part>
                    	<tp:taxon-name-part taxon-name-part-type="species">diversus</tp:taxon-name-part>
                    	<object-id xmlns:xlink="http://www.w3.org/1999/xlink" xlink:type="simple">http://species-id.net/wiki/Notiospathius_diversus</object-id>
                    </tp:taxon-name><tp:taxon-authority>(Szépligeti)</tp:taxon-authority><xref ref-type="fig" rid="F2">Figs 2C, D</xref><tp:nomenclature-citation-list><tp:nomenclature-citation><tp:taxon-name>Spathius diversus</tp:taxon-name><comment>Szépligeti, 1902</comment></tp:nomenclature-citation><tp:nomenclature-citation><tp:taxon-name>Notiospathius diversus</tp:taxon-name><comment>Matthews &amp; Marsh, 1973</comment></tp:nomenclature-citation></tp:nomenclature-citation-list></tp:nomenclature><tp:treatment-sec sec-type="Diagnosis"><title>Diagnosis.</title><p>This species differs from the remaining described species of <italic><tp:taxon-name>Notiospathius</tp:taxon-name></italic> by having the following combination of features: (1) vertex striate-rugose (<xref ref-type="fig" rid="F2">Fig. 2D</xref>) (see <italic><tp:taxon-name>Notiospathius caudatus</tp:taxon-name></italic> diagnosis for character states of remaining species), (2) scutellar disc coriaceous (<xref ref-type="fig" rid="F2">Fig. 2D</xref>) (see <italic><tp:taxon-name>Notiospathius atra</tp:taxon-name></italic> diagnosis for character states of remaining species), (3) mesoscutal lobes coriaceous, with large rugoe areas medially and laterally (see <italic><tp:taxon-name>Notiospathius caudatus</tp:taxon-name></italic> diagnosis for character states of remaining species), and (4) third metasomal median tergite smooth (scultpured in the remaining species).</p><p><bold>Description.</bold> Female. <italic>Colour</italic>: Head brown, pedicel and scape light brown; flagellomeres light brown, turning brown to apex; palpi yellow. Mesosoma and first two metasomal terga brown, remaining terga dark brown. Ovipositor and sheaths yellow, turning brown to apex. Fore and middle coxae, trochanter and trochantellus yellow, femora, tibiae and tarsi light brown; hind coxa brown, trochanter, trochantellus and apical third of tibia yellow, basal two thirds of femur brown, tibia and tarsi light brown. Wings dusky, veins and stigma brown, tegula yellow. <italic>Body length</italic>: 3.8 mm <italic>(</italic>lateral view), ovipositor 2.3 mm. <italic>Head</italic>: Clypeus coriaceous, face, frons and vertex striate-rugose, temple striate, gena smooth; eye 1.2 times higher than wide (lateral view); malar space 0.4 times eye height (lateral view); temple 0.5 times eye width (dorsal view); hypoclypeal depression elliptic; ocular-ocellar distance three times diameter of lateral ocellus; length of scape 1.8 times its width (frontal view); antennae broken, 1–17 flagellomeres remaining. <italic>Mesosoma</italic>: Length of mesosoma 1.9 times its maximum height; pronotum laterally costate-rugose, pronotal groove wide and scrobiculate, propleuron costate; lateral mesoscutal lobes coriaceous, with large rugose areas medially and laterally, median mesoscutal lobe coriacoeus-rugose anteriorly, strongly rugose posteriorly (<xref ref-type="fig" rid="F2">Fig. 2D</xref>); notauli scrobiculate, turning smooth on posterior third, not meeting before scutellum, finishing in a large longitudinally costate-rugose area (<xref ref-type="fig" rid="F2">Fig. 2D</xref>); scutellar disc coriaceous; mesopleuron porcate-rugose dorsally, coriaceous-slightly rugose medially and ventrally (<xref ref-type="fig" rid="F2">Fig. 2C</xref>); precoxal sulcus wide, scrobiculate, as long as mesopleuron; venter of mesosoma coriaceous; propodeum and metapleuron rugose-areolate, propodeum with a median longitudinal carina running to basal half; apical lateral corners without distinct tubercles, spines over hind coxa indistinct. <italic>Wings</italic>: Fore wing length 3.5 times its maximum width, length of pterostigma 4.0 times its maximum width, vein r 0.4 times length of vein 3RSa, vein m-cu postfurcal to vein 2RS, vein 1cu-a distinctly postfurcal to vein 1M; hind wing vein M +CU about 0.5 times length of vein 1M. <italic>Legs</italic>: Middle and hind femora slightly coriaceous, hind coxa coriaceous dorsally, costate ventrally, with a distinct tubercle at base; spines on middle tibia not visible due to leg position. <italic>Metasoma</italic>: First metasomal median tergite rugose basally, turning costate with coriaceous microsculpture costate medially and apically, length 2.0 times its apical width (dorsal view); basal sternal plate (acrosternite) about 0.5 times length of tergum;<!--PageBreak--> second median tergite slightly costate-coriaceous anteriorly, remaining area smooth; suture between second and third median tergites distinct and slightly sinuate; remaining median tergites smoothand polished; ovipositor about 0.9 times length of metasoma.</p><p>Male. Unknown.</p></tp:treatment-sec><tp:treatment-sec sec-type="Holotype"><title>Holotype.</title><p>Female <bold>(</bold>HNHM).“Brasilien, Blumenau, 738-47, Hym. Typ. No. 1604.”</p></tp:treatment-sec><tp:treatment-sec sec-type="Biology"><title>Biology.</title><p>Unknown.</p></tp:treatment-sec><tp:treatment-sec><!--Section generated to contain objects referenced in tp:taxon-treatment.--><fig id="F2" position="float" orientation="portrait"><label>Figure 2.</label><caption><p><italic><tp:taxon-name>Notiospathius caudatus</tp:taxon-name></italic>: <bold>A</bold> mesosoma, lateral view <bold>B</bold> Head and mesosoma, dorsal view; <italic><tp:taxon-name>Notiospathius diversus</tp:taxon-name></italic>: <bold>C</bold> mesosoma, lateral view <bold>D</bold> head and mesoscutum, dorsal view.</p></caption><graphic xmlns:xlink="http://www.w3.org/1999/xlink" xlink:href="ZooKeys-122-071-g002.jpg" position="float" orientation="portrait" xlink:type="simple"/></fig></tp:treatment-sec></tp:taxon-treatment>
