# Supplementary material for: A new synonym of the Neotropical parasitoid wasp genus Notiospathius (Braconidae, Doryctinae), with redescription of two species and description of five new species from Brazil
Source: Zookeys. 2011 Aug 11;(122):71–90. doi: 10.3897/zookeys.122.1243 (PMC3187670; doi:10.3897/zookeys.122.1243)
Supplement: XML Treatment for Notiospathius johnlennoni [file zookeys.122.1243-treatment4.xml]

<!DOCTYPE tp:taxon-treatment
  PUBLIC "-//TaxonX//DTD Taxonomic Treatment Publishing DTD v0 20100105//EN" "tax-treatment-NSO.dtd">
<tp:taxon-treatment xmlns:tp="http://www.plazi.org/taxpub"><tp:treatment-meta><mixed-citation publication-type="journal"><person-group><name><surname>De Jesús-Bonilla</surname><given-names>Vladimir Salvador</given-names></name><name><surname>Nunes</surname><given-names>Juliano F.</given-names></name><name><surname>Penteado-Dias</surname><given-names>Angélica M.</given-names></name><name><surname>Csösz</surname><given-names>Sándor</given-names></name><name><surname>Zaldívar-Riverón</surname><given-names>Alejandro</given-names></name></person-group><article-title>A new synonym of the Neotropical parasitoid wasp genus <italic>Notiospathius</italic> (Braconidae, Doryctinae), with redescription of two species and description of five new species from Brazil</article-title><source>Zookeys</source><day>11</day><month>8</month><year>2011</year><volume>2011</volume><issue>122</issue><fpage>71</fpage><lpage>90</lpage><pub-id pub-id-type="doi">10.3897/zookeys.122.1243</pub-id></mixed-citation></tp:treatment-meta><tp:nomenclature><tp:taxon-name>
                    	<tp:taxon-name-part taxon-name-part-type="genus">Notiospathius</tp:taxon-name-part>
                    	<tp:taxon-name-part taxon-name-part-type="species">johnlennoni</tp:taxon-name-part>
                    <object-id xmlns:xlink="http://www.w3.org/1999/xlink" xlink:type="simple">urn:lsid:zoobank.org:act:FF0548AB-A220-475D-AEB8-3FB259163C1F</object-id>
										<object-id xmlns:xlink="http://www.w3.org/1999/xlink" xlink:type="simple">http://species-id.net/wiki/Notiospathius_johnlennoni</object-id>
                    </tp:taxon-name><tp:taxon-authority>De Jesús-Bonilla, Nunes, Penteado-Dias, Zaldívar-Riverón</tp:taxon-authority><tp:taxon-status xmlns:xlink="http://www.w3.org/1999/xlink" xlink:type="simple">sp. n.</tp:taxon-status><xref ref-type="fig" rid="F3">Figs 3A–F</xref></tp:nomenclature><tp:treatment-sec sec-type="Diagnosis"><title>Diagnosis.</title><p>This speciesdiffers from the remaining described Brazilian species of <italic><tp:taxon-name>Notiospathius</tp:taxon-name></italic> by having the following combination of features: (1) most flagellomeres bicoloured, brown on basal half, turning honey yellow apically (flagellomeres having one colour in the remaining species), (2) fourth median tergite costate basolaterally (<xref ref-type="fig" rid="F3">Fig. 3E</xref>) (see <italic><tp:taxon-name>Notiospathius atra</tp:taxon-name></italic> diagnosis for character states of remaining species), and (3) fifth median tergite usually with striate microsculpture basolaterally (<xref ref-type="fig" rid="F3">Fig. 3E</xref>) (smooth and polished in the remaining species).</p></tp:treatment-sec><tp:treatment-sec sec-type="Description"><title>Description.</title><p>Female. <italic>Colour</italic>: Head brown to light brown, eye orbits honey yellow; scape brown to light brown, pedicel light brown; first flagellomere light brown, following flagellomeres bicoloured, brown on basal half, turning honey yellow apically, apical eight flagellomeres yellow; palpi yellow. Mesosoma and first metasomal tergum dark brown to black, remaining terga brown. Ovipositor and sheaths light brown, dark brown at apex. Fore and middle coxae and trochantellus light brown to brown, femora and tibiae brown; hind coxa dark brown to black, trochanter and trochantellus light brown, femur brown, tibia brown basally, turning yellow apically; tarsi brown. Wings dusky, stigma and veins brown, tegula yellow to light brown. <italic>Body length</italic>: 6.5 mm (lateral view), ovipositor 7.0 mm. <italic>Head</italic>: Clypeus granulate-rugose, face and frons striate-rugose, vertex striate to striate-rugose, temple striate, gena smooth (<xref ref-type="fig" rid="F3">Fig. 3A</xref>); eye 1.5 times higher than wide (lateral view); malar space 0.4 times eye height (lateral view); temple 0.6 times eye width (dorsal view); hypoclypeal depression elliptic; ocular-ocellar distance 2.4 times diameter of lateral ocellus; length of scape 1.6 times its width (frontal view); antenna with 29 flagellomeres. <italic>Mesosoma</italic>: Length of mesosoma twice its maximum height; pronotum laterally costate-rugose, pronotal groove strongly scrobiculate, propleuron costate; mesoscutal lobes transversally costate-rugose laterally, slightly coriaceous medially (<xref ref-type="fig" rid="F3">Fig. 3C</xref>); notauli scrobiculate anteriorly, meeting before scutellum at middle of mesoscutum in a large costate-rugose area (<xref ref-type="fig" rid="F3">Fig. 3C</xref>); scutellar disc smooth; mesopleuron porcate dorsally, smooth-slightly rugose medially and ventrally (<xref ref-type="fig" rid="F3">Fig. 3B</xref>); precoxal sulcus wide, scrobiculate, as long as mesopleuron; venter of mesosoma slightly rugose; propodeum and metapleuron<!--PageBreak--> rugose-areolate, propodeum with a slightly indicated median longitudinal carina running to basal half; apical lateral corners without distinguishable tubercles, spines over hind coxae short and blunt. <italic>Wings</italic>: Fore wing length 3.8 times its maximum width, length of pterostigma 5.0 times its maximum width, vein r about 0.2 times length of vein 3RSa, vein m-cu interstitial or slightly postfurcal to vein 2RS, vein 1cu-a interstitial with vein 1M (<xref ref-type="fig" rid="F3">Fig. 3D</xref>); hind wing vein M+CU 0.4–0.45 length of vein 1M. <italic>Legs</italic>: Fore and middle femora rugose dorsally, hind femur costate-rugose dorsally, slightly rugose-coriaceous ventrally; hind tibia densely pilose, middle tibia with a row of at least four spines; hind coxa without tooth or tubercle at base (<xref ref-type="fig" rid="F3">Fig. 3F</xref>)<!--PageBreak-->. <italic>Metasoma</italic>: First metasomal median tergite rugose basally, turning costate-rugose apically, length 2.6–3.1 times its apical width (dorsal view); basal sternal plate (acrosternite) about 0.7 times length of tergum; second median tergite costate with rugose microsculpture; suture between second and third median tergites poorly defined and straight dorsally; third median tergite costate (<xref ref-type="fig" rid="F3">Fig. 3E</xref>); fourth median tergite costate basolaterally, remaining area smooth and polished; fifth median tergite usually with striate microsculpture basolaterally; remaining median tergites smooth and polished; ovipositor about two times length of metasoma.</p><p>Male. Smaller than female. Body length 3.8 mm.</p><p>Variation. Female. <italic>Colour</italic>: apical 3-8 flagellomeres yellow. <italic>Body length</italic>: 5.3–7.0 mm (lateral view), ovipositor 5.8–9 mm. <italic>Head</italic>: Eye 1.3–1.6 times higher than wide (lateral view); malar space 0.4–0.5 times eye height (lateral view); ocular-ocellar distance 2.0–2.6 times diameter of lateral ocellus; length of scape 1.5–1.8 times its width (frontal view); antenna with 25–36 flagellomeres. <italic>Wings</italic>: Fore wing length 3.8–4.0 times its maximum width, length of pterostigma 4.8–5.0 times its maximum width. <italic>Metasoma</italic>: Length of first metasomal median tergite 2.8 times its apical width (dorsal view).</p><fig id="F3" position="float" orientation="portrait"><label>Figure 3.</label><caption><p><italic><tp:taxon-name>Notiospathius johnlennoni</tp:taxon-name></italic> sp. n.: <bold>A</bold> head, frontal view <bold>B</bold> mesosoma and head, lateral view <bold>C</bold> mesosoma, dorsal view <bold>D</bold> fore and hind wings <bold>E</bold> metasoma, lateral view <bold>F</bold> hind coxa, lateral view.</p></caption><graphic xmlns:xlink="http://www.w3.org/1999/xlink" xlink:href="ZooKeys-122-071-g003.jpg" position="float" orientation="portrait" xlink:type="simple"/></fig></tp:treatment-sec><tp:treatment-sec sec-type="Holotype"><title>Holotype.</title><p>Female (NHML). “Brasil, Nova Teutonia, <named-content xmlns:xlink="http://www.w3.org/1999/xlink" content-type="dwc:verbatimCoordinates" xlink:type="simple">27°11'S, 52°23'W</named-content>; 3-XI-1938; Fritz Plaumann coll, B. M. 1938-632”.</p></tp:treatment-sec><tp:treatment-sec sec-type="Paratypes"><title>Paratypes.</title><p>Fourteen specimens, 10 females, four males. One female (DCBU), “Jundiai do Sul, PR, Brasil, Faz. Monte Verde, Lev. Ent. PROFAUPAR, 11/1/1998, armadilha Malaise”; one female (CNCI), “Brasil, Nova Teutonia, <named-content xmlns:xlink="http://www.w3.org/1999/xlink" content-type="dwc:verbatimCoordinates" xlink:type="simple">27°11'S, 52°23'W</named-content>; 21-II-1960; Fritz Plaumann coll.”; remaining specimens (NHML, CNIN-UNAM) with same data as holotype.</p></tp:treatment-sec><tp:treatment-sec sec-type="Biology"><title>Biology.</title><p>Unknown.</p></tp:treatment-sec><tp:treatment-sec sec-type="Etymology"><title>Etymology.</title><p>This species is named in honour of the 30th anniversary of the death of the British musician John Lennon in 2010.</p></tp:treatment-sec></tp:taxon-treatment>
