# Supplementary material for: A new synonym of the Neotropical parasitoid wasp genus Notiospathius (Braconidae, Doryctinae), with redescription of two species and description of five new species from Brazil
Source: Zookeys. 2011 Aug 11;(122):71–90. doi: 10.3897/zookeys.122.1243 (PMC3187670; doi:10.3897/zookeys.122.1243)
Supplement: XML Treatment for Notiospathius novateutoniae [file zookeys.122.1243-treatment5.xml]

<!DOCTYPE tp:taxon-treatment
  PUBLIC "-//TaxonX//DTD Taxonomic Treatment Publishing DTD v0 20100105//EN" "tax-treatment-NSO.dtd">
<tp:taxon-treatment xmlns:tp="http://www.plazi.org/taxpub"><tp:treatment-meta><mixed-citation publication-type="journal"><person-group><name><surname>De Jesús-Bonilla</surname><given-names>Vladimir Salvador</given-names></name><name><surname>Nunes</surname><given-names>Juliano F.</given-names></name><name><surname>Penteado-Dias</surname><given-names>Angélica M.</given-names></name><name><surname>Csösz</surname><given-names>Sándor</given-names></name><name><surname>Zaldívar-Riverón</surname><given-names>Alejandro</given-names></name></person-group><article-title>A new synonym of the Neotropical parasitoid wasp genus <italic>Notiospathius</italic> (Braconidae, Doryctinae), with redescription of two species and description of five new species from Brazil</article-title><source>Zookeys</source><day>11</day><month>8</month><year>2011</year><volume>2011</volume><issue>122</issue><fpage>71</fpage><lpage>90</lpage><pub-id pub-id-type="doi">10.3897/zookeys.122.1243</pub-id></mixed-citation></tp:treatment-meta><tp:nomenclature><tp:taxon-name>
                    	<tp:taxon-name-part taxon-name-part-type="genus">Notiospathius</tp:taxon-name-part>
                    	<tp:taxon-name-part taxon-name-part-type="species">novateutoniae</tp:taxon-name-part>
                    <object-id xmlns:xlink="http://www.w3.org/1999/xlink" xlink:type="simple">urn:lsid:zoobank.org:act:869C46BC-61D9-40AC-B8E7-220E22D065ED</object-id>
										<object-id xmlns:xlink="http://www.w3.org/1999/xlink" xlink:type="simple">http://species-id.net/wiki/Notiospathius_novateutoniae</object-id>
                    </tp:taxon-name><tp:taxon-authority>De Jesús-Bonilla, Nunes, Penteado-Dias, Zaldívar-Riverón</tp:taxon-authority><tp:taxon-status xmlns:xlink="http://www.w3.org/1999/xlink" xlink:type="simple">sp. n.</tp:taxon-status><xref ref-type="fig" rid="F4">Figs 4A–H</xref></tp:nomenclature><tp:treatment-sec sec-type="Diagnosis"><title>Diagnosis.</title><p>This species differs from the remaining Brazilian species of <italic><tp:taxon-name>Notiospathius</tp:taxon-name></italic> by having: (1) suture between second and third median tergites strongly sinuate, with two lateral, subparallel depressions (<xref ref-type="fig" rid="F4">Fig. 4E</xref>) (not sinuate and without subparallel depressions in the remaining species), (2) fourth median tergite costate on basal half, smooth on apical half (see <italic><tp:taxon-name>Notiospathius atra</tp:taxon-name></italic> diagnosis for character states of remaining species), and (3) hind coxa with a distinct tubercle at base (<xref ref-type="fig" rid="F4">Fig. 4F</xref>) (see <italic><tp:taxon-name>Notiospathius atra</tp:taxon-name></italic> diagnosis for character states of remaining species).</p></tp:treatment-sec><tp:treatment-sec sec-type="Description"><title>Description.</title><p>Female. <italic>Colour</italic>: Head brown to light brown, scape and pedicel light brown to honey yellow; flagellomeres light brown, turning brown to apex; palpi honey <!--PageBreak-->yellow to white. Mesosoma and first metasomal tergum brown (<xref ref-type="fig" rid="F4">Fig. 4E, H</xref>), second to fourth terga light brown to honey yellow, remaining terga brown except the last one, which is honey yellow. Ovipositor and sheaths light brown, dark brown at apex. Fore and middle coxae, trochanter, trochantellus, tibiae and tarsi pale yellow; all femora brown to light brown; hind coxa and tarsus brown to light brown, hind tibia brown to light brown with pale yellow base. Wings slightly dusky, veins brown, stigma brown with yellow base, tegula honey yellow. <italic>Body length</italic>: 6.0 mm (lateral view), ovipositor 5.0 mm. <italic>Head</italic>: Clypeus granulate-rugose, face and frons striate-rugose, vertex striate-rugose to rugose near ocelli, temple striate, gena smooth (<xref ref-type="fig" rid="F4">Fig. 4A, B</xref>); eye 1.3 times higher than wide (lateral view); malar space 0.6 times eye height (lateral view); temple 0.7 times eye width (dorsal view); hypoclypeal depression elliptic; length of scape 1.5 times its width (frontal view); antenna with 28 flagellomeres. <italic>Mesosoma</italic>: Length of mesosoma around 1.8 times its maximum height; pronotum laterally costate-rugose, pronotal groove strongly scrobiculate, propleuron costate-rugose; mesoscutal lobes coriaceous medially, transversally costate-rugose laterally; notauli scrobiculate anteriorly, not joining, interrupting before scutellum at middle of mesoscutum in a large costate-rugose to rugose area (<xref ref-type="fig" rid="F4">Fig. 4D</xref>); scutellar disc coriaceous; mesopleuron porcate-rugose dorsally, coriaceous medially and ventrally (<xref ref-type="fig" rid="F4">Fig. 4C, H</xref>); precoxal sulcus wide, scrobiculate, as long as mesopleuron; venter of mesosoma slightly rugose-coriaceous; propodeum and metapleuron rugose-areolate, propodeum without distinct longitudinal carina or areola, without propodeal spines or tubercles. <italic>Wings</italic>: Fore wing length 3.7 its maximum width, length of pterostigma 3.6 times its maximum width, vein r about 0.3 length of vein 3RSa, vein m-cu interstitial or slightly basal to vein 2RS, vein 1cu-a postfurcal to vein 1M; hind wing vein M+CU 0.6 length of vein 1M. <italic>Legs</italic>: Hind coxa rugose dorsally, coriaceous ventrally, with a well-defined tubercle at base (<xref ref-type="fig" rid="F4">Fig. 4F</xref>); tibiae and femora coriaceous, middle tibia with a row of at least seven spines. <italic>Metasoma</italic>: First metasomal median tergite costate apically, rugose basally, with coriaceous microsculpture, length 1.6 times its apical width (dorsal view) (<xref ref-type="fig" rid="F4">Fig. 4G</xref>); basal sternal plate (acrosternite) 0.6 times length of tergum; second median tergite costate with coriaceous microsculpture medially; suture between second and third median tergites strongly sinuate, with two lateral, subparallel depressions (<xref ref-type="fig" rid="F4">Fig. 4G</xref>); suture between third and fourth median tergites indistinct; remaining median tergites smooth and polished; ovipositor about 1.6 times length of metasoma.</p><p>Male. Smaller than female. Body length 3.0–3.6 mm.</p><p>Variation. Females. <italic>Body length</italic>: 4.3–6.0 mm (lateral view), ovipositor 3.7–5.0 mm. <italic>Head</italic>: Eye 1.1–1.3 times higher than wide (lateral view); malar space 0.5–0.6 times eye height (lateral view); antenna with 23–28 flagellomeres. <italic>Wings</italic>: Fore wing length 3.6–3.7 its maximum width. <italic>Metasoma</italic>: Length of first metasomal median tergite 1.5–1.6 times its apical width (dorsal view); basal sternal plate (acrosternite) 0.5–0.6 times length of tergum.</p><fig id="F4" position="float" orientation="portrait"><label>Figure 4.</label><caption><p><italic><tp:taxon-name>Notiospathius novateutoniae</tp:taxon-name></italic> sp. n.: <bold>A</bold> head, frontal view <bold>B</bold> head, dorsal view <bold>C</bold> mesosoma and head, lateral view <bold>D</bold> mesosoma, dorsal view <bold>E</bold> metasoma, dorsal view <bold>F</bold> hind coxa, lateral view <bold>G</bold> metasomal median tergites 1-3, dorsal view <bold>H</bold> mesosoma, lateral view.</p></caption><graphic xmlns:xlink="http://www.w3.org/1999/xlink" xlink:href="ZooKeys-122-071-g004.jpg" position="float" orientation="portrait" xlink:type="simple"/></fig></tp:treatment-sec><tp:treatment-sec sec-type="Holotype"><title>Holotype.</title><p>Female (NHML). “Brasil, Nova Teutonia, <named-content xmlns:xlink="http://www.w3.org/1999/xlink" content-type="dwc:verbatimCoordinates" xlink:type="simple">27°11'S, 52°23'W</named-content>; 16-VIII-1944; Fritz Plaumann coll, B. M. 1938-632”.</p></tp:treatment-sec><tp:treatment-sec sec-type="Paratypes"><title>Paratypes.</title><p>Ninety specimens, 85 females, 10 males. (NHML, CNIN-UNAM). Same data as holotype.<!--PageBreak--><!--PageBreak--></p></tp:treatment-sec><tp:treatment-sec sec-type="Biology"><title>Biology.</title><p>Unknown.</p></tp:treatment-sec><tp:treatment-sec sec-type="Etymology"><title>Etymology.</title><p>The name <italic>novateutoniae</italic> refers the previous name of the type locality of this and all species described in this study, Nova Teutonia. This municipality is currently named as Seara and is located in the state of Santa Catarina, in the south of Brazil.</p></tp:treatment-sec></tp:taxon-treatment>
