# Supplementary material for: A new synonym of the Neotropical parasitoid wasp genus Notiospathius (Braconidae, Doryctinae), with redescription of two species and description of five new species from Brazil
Source: Zookeys. 2011 Aug 11;(122):71–90. doi: 10.3897/zookeys.122.1243 (PMC3187670; doi:10.3897/zookeys.122.1243)
Supplement: XML Treatment for Notiospathius sulcatus [file zookeys.122.1243-treatment6.xml]

<!DOCTYPE tp:taxon-treatment
  PUBLIC "-//TaxonX//DTD Taxonomic Treatment Publishing DTD v0 20100105//EN" "tax-treatment-NSO.dtd">
<tp:taxon-treatment xmlns:tp="http://www.plazi.org/taxpub"><tp:treatment-meta><mixed-citation publication-type="journal"><person-group><name><surname>De Jesús-Bonilla</surname><given-names>Vladimir Salvador</given-names></name><name><surname>Nunes</surname><given-names>Juliano F.</given-names></name><name><surname>Penteado-Dias</surname><given-names>Angélica M.</given-names></name><name><surname>Csösz</surname><given-names>Sándor</given-names></name><name><surname>Zaldívar-Riverón</surname><given-names>Alejandro</given-names></name></person-group><article-title>A new synonym of the Neotropical parasitoid wasp genus <italic>Notiospathius</italic> (Braconidae, Doryctinae), with redescription of two species and description of five new species from Brazil</article-title><source>Zookeys</source><day>11</day><month>8</month><year>2011</year><volume>2011</volume><issue>122</issue><fpage>71</fpage><lpage>90</lpage><pub-id pub-id-type="doi">10.3897/zookeys.122.1243</pub-id></mixed-citation></tp:treatment-meta><tp:nomenclature><tp:taxon-name>
                    	<tp:taxon-name-part taxon-name-part-type="genus">Notiospathius</tp:taxon-name-part>
                    	<tp:taxon-name-part taxon-name-part-type="species">sulcatus</tp:taxon-name-part>
                    <object-id xmlns:xlink="http://www.w3.org/1999/xlink" xlink:type="simple">urn:lsid:zoobank.org:act:DB5A6568-FACB-4545-8CEC-0AA249AD1C7D</object-id>
										<object-id xmlns:xlink="http://www.w3.org/1999/xlink" xlink:type="simple">http://species-id.net/wiki/Notiospathius_sulcatus</object-id>
                    </tp:taxon-name><tp:taxon-authority>De Jesús-Bonilla, Nunes, Penteado-Dias, Zaldívar-Riverón</tp:taxon-authority><tp:taxon-status xmlns:xlink="http://www.w3.org/1999/xlink" xlink:type="simple">sp. n.</tp:taxon-status><xref ref-type="fig" rid="F5">Figs 5A–D</xref></tp:nomenclature><tp:treatment-sec sec-type="Diagnosis"><title>Diagnosis.</title><p>This species differs from the remaining described Brazilian species of <italic><tp:taxon-name>Notiospathius</tp:taxon-name></italic> by having the following combination of features: (1) median mesoscutal lobe with a deep longitudinal groove running medially (<xref ref-type="fig" rid="F5">Fig. 5C</xref>) (absent in the remaining species), (2) mesopleuron smooth medially and ventrally (<xref ref-type="fig" rid="F5">Fig. 5B</xref>) (coriaceous in <italic><tp:taxon-name>Notiospathius atra</tp:taxon-name></italic> and <italic><tp:taxon-name>Notiospathius novateutoniae</tp:taxon-name></italic>, rugose-coriaceous in <italic><tp:taxon-name>Notiospathius xanthofasciatus</tp:taxon-name></italic> sp. n., coriaceous-rugose in <italic><tp:taxon-name>Notiospathius caudatus</tp:taxon-name></italic>, coriaceous-rugose in <italic><tp:taxon-name>Notiospathius diversus</tp:taxon-name></italic>, smooth-rugose in <italic><tp:taxon-name>Notiospathius johnlennoni</tp:taxon-name></italic> and <italic><tp:taxon-name>Notiospathius leucacrocera</tp:taxon-name></italic>), (3) venter of mesopleuron and venter of propodeum dark brown to black, contrasting with the light brown colour of the remainder of the mesosoma (<xref ref-type="fig" rid="F5">Fig. 5B</xref>) (with different coloration in the remaining species), and (4) face, frons and vertex strongly rugose or striate-rugose (<xref ref-type="fig" rid="F5">Fig. 5A</xref>) (not strongly rugose in the remaining species).</p></tp:treatment-sec><tp:treatment-sec sec-type="Description"><title>Description.</title><p>Female. <italic>Colour</italic>: Head brown, orbit surrounding eyes light brown; scape light brown, with a longitudinal brown stripe laterally, pedicel brown; first flagellomere brown, following flagellomeres light brown, turning brown at apex, seven apical flagellomeres yellow; palpi white to pale yellow. Mesosoma light brown; propleuron and pronotal groove region brown to dark brown; lateral mesoscutal lobes brown medially; venter of mesopleuron and venter of propodeum dark brown to black. First metasomal tergum light brown to brown, remaining terga light brown to pale yellow, with sutures between median tergites brown. Ovipositor and sheaths honey yellow to light brown, dark brown to black at apex. Legs honey yellow to brown, usually with fore and middle coxae, trochanter and trochantellus lighter. Wings slightly dusky, stigma,veins and tegula light brown to honey yellow. <italic>Body length</italic>: 6.5 mm (lateral view), ovipositor 7.2 mm. <italic>Head</italic>: Clypeus granulate-rugose, face striate-rugose, frons and vertex rugose to striate-rugose, temple striate, gena smooth (<xref ref-type="fig" rid="F5">Fig. 5A</xref>); eye 1.4 times higher than wide (lateral view); malar space 0.5 times eye height (lateral view); temple 0.5 times eye width (dorsal view); hypoclypeal depression elliptic; ocular-ocellar distance 3.2 times diameter of lateral ocellus; length of scape 1.7 times its width (frontal view); antenna with 34 flagellomeres. <italic>Mesosoma</italic>: Length of mesosoma twice its maximum height; pronotum laterally costate to costate-rugose, pronotal groove smooth to weakly scrobiculate, propleuron costate anteriorly, smooth posteriorly; mesoscutal lobes transversally costate to costate-rugose, median mesoscutal lobe costate-coriaceous medially, with a deep longitudinal groove running medially; notauli deep and scrobiculate, meeting before scutellum at middle of mesoscutum in a large costate-rugose area<!--PageBreak--> (<xref ref-type="fig" rid="F5">Fig. 5C</xref>); scutellar disc smooth; mesopleuron porcate dorsally, smooth medially and ventrally, slightly costate-rugose antero-ventrally (<xref ref-type="fig" rid="F5">Fig. 5B</xref>); precoxal sulcus wide, scrobiculate, as long as mesopleuron; venter of mesosoma smooth; propodeum and metapleuron entirely rugose, without visible median carina or areola; apical lateral corners without distinguishable tubercles, spines over hind coxae short and slightly pointed. <italic>Wings</italic>: Fore wing length 3.5 times its maximum width, length of pterostigma 4.7 times its maximum width, vein r about 0.2 length of vein 3RSa, vein m-cu interstitial with vein 2RS, vein 1cu-a slightly to distinctly postfurcal to vein 1M; hind wing vein M+CU 0.5 length of vein 1M. <italic>Legs</italic>: Hind coxa rugose ventrally, costate dorsally without tooth or tubercle at base; middle tibia with a row of at least seven spines. <italic>Metasoma</italic>: First metasomal median tergite rugose basally, turning costate-rugose apically, length around 3.2 times its apical width (lateral view) (<xref ref-type="fig" rid="F5">Fig. 5D</xref>); basal sternal plate (acrosternite) about 0.6 times length of tergum; second median tergite costate with rugose microsculpture (<xref ref-type="fig" rid="F5">Fig. 5D</xref>); third median tergite finelly costate; suture between second and third median tergites weakly sinuate; suture between third and fourth median tergites almost indistinct; remaining median tergites smooth and polished; ovipositor 2.5 times length of metasoma.</p><p>Male. Smaller than female. Fourth metasomal median tergite rugose basally, mesosoma of some specimens slightly darker than females; suture between third and fourth median tergites considerably curved to base.<!--PageBreak--></p><p>Variation. Females. <italic>Colour</italic>: seven to 10 apical flagellomeres yellow. <italic>Body length</italic>: 6.0–8.0 mm (lateral view), ovipositor 5.2–10 mm. <italic>Head</italic>: Eye 1.3–1.4 times higher than wide (lateral view); malar space 0.4–0.6 times eye height (lateral view); ocular-ocellar distance 3.0–3.8 times diameter of lateral ocellus; antenna with 30–38 flagellomeres. <italic>Wings</italic>: Fore wing length 3.0–3.9 times its maximum width, length of pterostigma 4.2–5.0 times its maximum width. <italic>Metasoma</italic>: ovipositor 2.3–2.5 times length of metasoma.</p><fig id="F5" position="float" orientation="portrait"><label>Figure 5.</label><caption><p><italic><tp:taxon-name>Notiospathius sulcatus</tp:taxon-name></italic> sp. n.: <bold>A</bold> head, frontal view <bold>B</bold> mesosoma, lateral view <bold>C</bold> mesoscutum and head, dorsal view <bold>D</bold> metasoma, lateral view.</p></caption><graphic xmlns:xlink="http://www.w3.org/1999/xlink" xlink:href="ZooKeys-122-071-g005.jpg" position="float" orientation="portrait" xlink:type="simple"/></fig></tp:treatment-sec><tp:treatment-sec sec-type="Holotype"><title>Holotype.</title><p>Female (NHML). “Brasil, Nova Teutonia, <named-content xmlns:xlink="http://www.w3.org/1999/xlink" content-type="dwc:verbatimCoordinates" xlink:type="simple">27°11'S, 52°23'W</named-content>; 4-V-1938; Fritz Plaumann coll, B. M. 1938-682”.</p></tp:treatment-sec><tp:treatment-sec sec-type="Paratypes"><title>Paratypes.</title><p>Twenty one specimens, 12 females, nine males. One female (CNCI), “Brazil, Est. Rio de Janeiro, Silva Jardim, III.1974, F. M. Oliveira col.”; one female (DCBU), “BIOTA-FAPESP, Nova Iguaçú, RJ, Brasil, Reserva Biológica do Tinguá, 6-9.III.2002, Moericke, 5ª trilha, S.T.P. Amarante col.”; two females (DCBU), “BIOTA-FAPESP, Sta. Maria Madalena, RJ, Brasil, Parque Estadual do Desengano, 16-19.IV.2002, 560m, Moericke, 2ª Trilha Bosque, Penteado-Dias col.”, and “20-23.IV.2002, 2ª Bosque, Penteado-Dias col.”; two females, one male (DCBU) “BIOTA-FAPESP, Santa Tereza, ES, Brasil, Est. Biol. Sta. Lúcia, 749, 755, and 867 m, respectively, 9-12.IV.2001, Moericke, ponto T2, C.O. Azevedo &amp; equip col.”; one female (DCBU), “BIOTA-FAPESP, Pque. Est. Intervales, SP, Brasil, Base Barra Grande, Trilha da Anta, 11-14.XII.2000, Moericke, Ponto B9, M.T. Tavares e equioe col.”; one female (DCBU), “Ubatuba, SP, Brasil, 29.I.1990, N.F. Cristo col.”; one female (DCBU), “BIOTA-FAPESP, Morretes, PR, Brasil, Parque Est. do Pau Oco, 11-14.IV.2002, Moericke, Ponto 6 Bosque, M.T. Tavares e equipe col.”; one male (DCBU), “BIOTA-FAPESP, Nova Iguaçú, RJ, Brasil, Reserva Biológica do Tinguá, Varredura, Ponto 13, 8.III.2002, S.T.P. Amarante col.”; one male (DCBU), “BIOTA-FAPESP, Sta. Maria Madalena, RJ, Brasil, Parque Estadual do Desengano, 20.IV.2002, 560m, Varredura, 15:32 a 15:37, Penteado-Dias col.”; five males (DCBU), “BIOTA-FAPESP, Santa Tereza, ES, Brasil, Est. Biol. Sta. Lúcia, 755m, 7.IV.2001, Varredura Pto. 7; 8.IV.2001 Varredura Pto. 21; 867m 11.IV.2001, Varredura Pto. 48 (two of these males with 867m 11.IV.2001, Varredura pto 44, C.O. Azevedo &amp; equip col.)”; one male (DCBU), “BIOTA-FAPESP, Peruíbe, SP, Brasil, Est. Ecol. Juréia-Itatins, 5.V.2002, Varredura 29, Bosque, N.W. Periotto e equip ecol.”; remaining specimens (NHML, CNIN-UNAM) with same data as holotype.</p></tp:treatment-sec><tp:treatment-sec sec-type="Biology"><title>Biology.</title><p>Unknown.</p></tp:treatment-sec><tp:treatment-sec sec-type="Etymology"><title>Etymology.</title><p>From the perfect passive infinitive Latin word <italic>sulco</italic>, referring to the deep longitudinal groove that runs along the median mesoscutal lobe in this species.</p></tp:treatment-sec></tp:taxon-treatment>
